# Supplementary material for: Variation in Human Bone Collagen Turnover Among Skeletal Elements
Source: Am J Biol Anthropol. 2026 Jan 21;189(1):e70199. doi: 10.1002/ajpa.70199 (PMC12820750; doi:10.1002/ajpa.70199)
Supplement: Supplementary file 1 — Table S1: Atmospheric 14CO2 levels for the northern and southern hemispheres. Data are from Hua et al. (2022). Table S2: Calibrated isotopic and elemental data for all bone collagen samples analyzed in this study. GSN = greater sciatic notch, IC = illiac crest, IPR = ishiopubic ramus, PS = pubic symphysis. Table S3: The measured Δ14C content from the skeletal elements of each REST[ES] donor, along with the estimated decay constants and the percentages of bone that was formed in each decade of life. Z = Decay constant, expressed as a percent. N/A indicates that the donor was not alive for the specified decade. Table S4: Sample information, Δ14C values, and the estimated decay constant (Z) (Data from Ubelaker et al. 2022). Samples that had Δ14C values too high to produce a decay constant were highlighted red. *Sample had a measured Δ14C that was lower than any atmospheric level that existed during this individual's life. This is an impossibility and is assumed to be an error associated with sampling processing or AMS measurement. Table S5: Sample information, Δ14C values, and the estimated decay constant (Z) (data from Johnstone‐Belford et al. (2022). *Individuals that were too old to produce a single reasonable decay constant do not have a decay constant indicated. Those that were older than 18 before the major spike in atmospheric levels around 1960, were excluded from this analysis due to the possibility of pre‐spike 14C remaining in the individuals. Table S6: The average percent of collagen that was produced in each decade of life at death, across the elements analyzed from the southern hemisphere studies (studies Ubelaker et al. (2022) denoted with a “U”; Johnstone‐Belford et al. (2022) denoted with a “J”). Table S7: Upper and lower range annual turnover rates for males and females calculated from the suggested values from Hedges et al. (2007). Inflection points are highlighted in yellow. [file AJPA-189-e70199-s002.xlsx]

## Sheet: Table S1
Table S1. Atmospheric 14CO2 levels for the northern and southern hemispheres. Data are from Hu et al. (2022)
Year	Northern Hemisphere 14CO2 (‰)	Southern Hemisphere 14CO2 (‰)
1940	-20.3
1941	-20.8	-18.3
1942	-21.3	-16.3
1943	-21.8	-16.7
1944	-22.3	-19.3
1945	-22.7	-16.8
1946	-23.1	-16.8
1947	-23.5	-20.6
1948	-23.9	-20.5
1949	-24.3	-23.3
1950	-24.8	-27.4
1951	-24.8	-27.5
1952	-24.9	-27.6
1953	-23.9	-22.9
1954	-21.1	-20
1955	-8.2	-20
1956	26.5	8.8
1957	73	52.6
1958	140.2	112.3
1959	228	172.2
1960	212.3	202.2
1961	221.7	211.2
1962	358.5	277.8
1963	718.3	481.3
1964	835.7	645
1965	756.3	652.3
1966	691.9	626.9
1967	623.6	601.4
1968	564.5	576.9
1969	545.4	548.5
1970	529.1	521.8
1971	499.4	515.3
1972	465.6	478.1
1973	418.6	438.7
1974	400.8	403.7
1975	369.8	383.1
1976	352.5	353.3
1977	333.9	332.2
1978	325.8	320.4
1979	295.8	298.8
1980	264.5	279
1981	256.7	261.8
1982	238.3	246.2
1983	224.2	230.5
1984	209.3	217
1985	201.1	205.6
1986	191.1	194.3
1987	183.6	180.4
1988	174.7	172.6
1989	163.7	161.9
1990	152.2	148.2
1991	142.4	143.8
1992	136.3	140.9
1993	128.7	130.1
1994	122.1	121.8
1995	115.8	115.7
1996	109.8	111.2
1997	103.1	107.1
1998	99.2	100.7
1999	94.1	93.7
2000	88.3	89.7
2001	82.2	84.6
2002	76.2	81.9
2003	70.6	76.4
2004	65.4	69.8
2005	60.7	64.8
2006	56.6	60.2
2007	52.9	55.7
2008	49.4	52.5
2009	45.8	50.3
2010	41.6	48.5
2011	37.3	40.3
2012	30.4	35.4
2013	24.3	31.3
2014	19.6	25.4
2015	13.8	22.8
2016	13	20.6
2017	9	16.1
2018	3	12.7
2019	0	11.4
2020	-2
2021	-5

## Sheet: Table S2
Table S2. Calibrated isotopic and elemental data for all bone collagen samples analyzed in this study. P.S.= pubic symphysis, I.C. = illiac crest, I.P.R= ishiopubic ramus, G.S.N.= greater sciatic notch
Donor #	Sex	Age	Element	Side	Sample ID	δ13C	δ15N	%C	%N	C:N Atomic	Δ14C (‰)
3	F	69	Femur	R	20491	-18.05	10.94	42.5	15	3.3	199.07
3	F	69	Rib	L	20492	-17.96	11.02	41.1	14.5	3.29	176.77
3	F	69	Vertebra		20493	-17.88	10.89	41.6	14.8	3.29	48.94
3	F	69	Ulna	R	20494	-18.07	11.3	41.2	14.8	3.25	337.44
3	F	69	P.S		20495	-17.89	10.39	40.3	14.4	3.27	62.7
3	F	69	I.C.		20496	-18.03	10.51	41.2	14.6	3.29	89.55
3	F	69	Humerus	L	20497	-18.13	11.2	41.8	14.7	3.32	302.02
5	M	72	Femur	R	20498	-17.93	10.76	41.8	14.9	3.26	302.72
5	M	72	Rib	R	20499	-17.88	10.69	40.5	14.7	3.2	241.87
5	M	72	Ulna	R	20500	-17.9	10.99	40.1	14.6	3.21	391.82
5	M	72	P.S		20501	-18.12	10.27	41.3	14.7	3.27	101.15
5	M	72	Vertebra		20502	-17.97	10.35	40.5	14.5	3.26	53.56
5	M	72	I.C.		20503	-18.03	11.44	40.8	14.6	3.26	166.96
5	M	72	Humerus	L	20504	-17.86	10.46	40.3	14.6	3.22	275.74
6	M	77	Ulna	L	20507	-17.36	11.12	41	14.7	3.25	173.61
6	M	77	Rib	L	20508	-17.51	10.71	41.3	14.9	3.23	88.32
6	M	77	P.S.		20509	-17.63	10.5	39.9	14.3	3.25	29.59
6	M	77	Humerus	L	20510	-17.16	11.2	41.3	15.1	3.19	215.11
6	M	77	I.C		20511	-17.42	10.57	41	14.9	3.2	84.66
10	M	78	Femur	R	20512	-17.07	11.13	40.8	14.5	3.28	132.72
10	M	78	Rib	L	20513	-17.55	10.78	40.3	14.6	3.22	57.34
10	M	78	Ulna	R	20514	-16.93	11.64	41.4	15.1	3.2	205.48
10	M	78	P.S.		20515	-17.71	10.63	40.1	14.2	3.29	33.99
10	M	78	Vertebra		20516	-17.61	11.15	41.4	15	3.22	45.03
10	M	78	Humerus	L	20517	-16.94	11.66	41.1	14.8	3.24	222.3
10	M	78	I.P.R	R	20518	-17.79	10.58	41.6	14.8	3.27	29.86
11	M	54	Femur	R	20519	-17.3	10.62	40.8	14.5	3.27	180.69
11	M	54	Rib	R	20520	-16.91	10.42	41.2	14.9	3.24	94.37
11	M	54	P.S.		20521	-16.95	10.18	40.4	14.5	3.25	66.86
11	M	54	Ulna	L	20522	-17.09	10.4	41.4	15.1	3.2	155.24
11	M	54	Humerus	L	20523	-17.04	10.55	40.9	14.8	3.22	140.83
11	M	54	G.S.N.		20524	-16.8	10.29	40.8	14.6	3.26	58.7
12	F	73	Femur	R	20525	-17.37	10.99	41	14.8	3.22	164.3
12	F	73	Vertebra		20527	-16.41	10.31	40.2	14.7	3.19	32.59
12	F	73	Humerus	L	20528	-17.86	10.68	42.3	14.3	3.46	131.12
17	M	73	Ulna	R	20529	-17.09	11.35	40.4	14.5	3.25	405.51
17	M	73	Femur	L	20530	-17.3	10.74	41.2	14.8	3.23	201.41
17	M	73	Rib	L	20531	-17.35	11.02	40.6	14.5	3.26	219.42
17	M	73	Vertebra		20532	-17.48	11.04	49.3	18	3.2	41.08
17	M	73	Humerus	L	20533	-17.2	11.14	39.4	14.4	3.2	229.73
17	M	73	I.P.R.		20534	-17.35	11.84	51.3	18.4	3.26	182.2
6	M	77	Femur	R	20505 A1	-17.25	10.78	40.4	14.8	3.19	167.5
6	M	77	Femur	R	20505 A2	-17.35	11.11	40.9	14.7	3.24	161.44
6	M	77	Femur	R	20505 B1	-17.12	10.47	40.3	14.9	3.16	139.19
6	M	77	Femur	R	20505 B2	-17.44	11.07	41.4	15.1	3.2	122.01
6	M	77	Femur	R	20505 C1	-17.37	11.02	40.9	14.9	3.2	151.05
6	M	77	Femur	R	20505 C2	-17.37	11.03	40.1	14.6	3.2	174.01
6	M	77	Femur	R	20505 D1	-17.3	10.48	40.5	14.8	3.19	87.1
6	M	77	Femur	R	20505 D2	-17.24	10.94	40.5	14.9	3.18	162.9
6	M	77	Mandible		20506 A	-17.34	11.07	40.8	14.7	3.24	141.8
6	M	77	Mandible		20506 B	-17.39	11.11	41.3	14.8	3.25	107.5
12	F	73	Rib	L	20526 A	-16.7	10.34	40.6	14.9	3.21	54.3
12	F	73	Rib	L	20526 B	-16.66	10.58	53.9	19.4	3.25	45

## Sheet: Table S3
Table S3. The measured Δ14C content from the skeletal elements of each REST[ES] donor, along with the estimated decay constants and the percentages of bone that was formed in each decade of life. Z = Decay constant, expressed as a percent. N/A indicates that the donor was not alive for the specified decade.
				0-10	0-10	10-20	10-20	20-30	20-30	30-40	30-40	40-50	40-50	50-60	50-60	60-70	60-70	70-80	70-80
Donor	Skeletal element	Δ14C	Z (%)	Mean	± 1 StDev	Mean	± 1 StDev	Mean	± 1 StDev	Mean	± 1 StDev	Mean	± 1 StDev	Mean	± 1 StDev	Mean	± 1 StDev	Mean	± 1 StDev
3	Ulna	337.4	9.6	1.39	1.14	22.03	4.29	36.42	4.87	23.71	4.23	10.63	3.12	4.24	4.24	1.58	1.23	N/A	N/A
	Humerus	302	9	0.75	0.83	16.48	3.82	34.67	4.75	26.49	4.34	13.5	3.24	5.73	5.73	2.38	1.52	N/A	N/A
	Femur	199.1	7.4	0.08	0.30	4.47	2.06	21.50	4.11	29.96	4.65	23.10	4.12	13.76	13.7	7.12	2.55	N/A	N/A
	Rib	176.8	7	0.03	0.18	2.90	1.76	17.31	3.68	28.71	4.51	25.41	4.25	16.36	16.3	9.28	2.86	N/A	N/A
	I.C.	89.6	5.3	0		0.15	0.39	3.04	1.69	13.91	3.48	26.50	4.39	30.47	30.4	25.91	4.26	N/A	N/A
	P.S.	62.7	4.6	0		0.02	0.13	0.79	0.89	6.70	2.54	20.17	3.94	33.89	33.8	38.44	4.66	N/A	N/A
	Vertebra	48.9	4.2	0		0	0.04	0.24	0.49	3.27	1.8	14.8	3.52	33.09	33.0	48.6	5.16	N/A	N/A
5	Ulna	391.8	10.3	2.66	1.62	29.36	4.56	36.59	4.67	19.64	4.04	7.89	2.74	2.83	2.83	0.99	1.01	0.04	0.21
	Femur	302.7	8.4	0.34	0.57	11.04	3.27	30.66	4.60	28.53	4.64	16.93	3.84	8.18	8.18	3.73	1.92	0.59	0.78
	Humerus	275.7	8	0.18	0.43	8.12	2.60	27.00	4.25	29.47	4.60	19.44	3.90	10.17	10.1	4.76	2.13	0.85	0.96
	Rib	241.9	7.5	0.09	0.30	5.05	2.20	22.09	4.25	29.74	4.66	22.42	4.06	12.87	12.8	6.59	2.56	1.15	1.05
	I.C.	167	6.4	0.01	0.08	1.28	1.15	10.74	3.07	24.35	4.24	27.02	4.31	20.75	20.7	13.11	3.27	2.74	1.64
	P.S.	101.1	5.3	0		0.14	0.37	2.66	1.65	12.43	3.29	24.45	4.17	28.56	28.5	25.36	4.35	6.40	2.34
	Vertebra	53.6	4.1	0		0.00	0.04	0.20	0.45	2.47	1.60	11.99	3.22	28.18	28.1	42.94	5.10	14.23	3.62
6	Humerus	215.1	6.6	0.01	0.09	1.64	1.27	11.88	3.19	25.12	4.27	25.58	4.38	18.89	18.8	11.41	3.20	5.48	2.30
	Femur	174	6	0.00	0.03	0.61	0.79	7.07	2.56	20.08	4.07	25.96	4.30	22.59	22.5	15.64	3.54	8.05	2.74
	Ulna	173.6	6	0.00	0.03	0.60	0.76	7.07	2.66	20.01	3.99	26.51	4.58	22.80	22.8	15.75	3.44	7.26	2.66
	Femur	167.5	5.9	0.00	0.03	0.55	0.75	6.44	2.45	18.81	3.88	26.18	4.28	23.16	23.1	16.26	3.61	8.60	2.68
	Femur	162.9	5.9	0.00	0.03	0.51	0.71	5.99	2.31	18.40	3.72	25.82	4.29	23.37	23.3	16.97	3.80	8.94	2.90
	Femur	161.4	5.9	0		0.45	0.66	5.86	2.44	18.06	3.91	25.67	4.29	23.67	23.6	17.20	3.80	9.10	2.87
	Femur	151	5.7	0.00	0.03	0.35	0.60	4.92	2.17	16.85	3.88	25.23	4.15	24.08	24.0	18.38	3.89	10.19	2.91
	Mandible	141.8	5.6	0		0.24	0.49	4.03	1.96	15.09	3.56	24.34	4.40	25.00	25.0	19.94	4.01	11.36	3.16
	Femur	139.2	5.6	0.00	0.05	0.25	0.51	3.86	1.87	14.65	3.60	24.52	4.26	25.29	25.2	20.19	4.10	11.24	3.09
	Femur	122	5.3	0.00	0.03	0.12	0.33	2.57	1.58	11.81	3.34	22.61	4.24	26.19	26.1	22.59	4.12	14.10	3.38
	Mandible	107.5	5.1	0.00	0.03	0.06	0.25	1.69	1.27	9.20	2.92	20.74	4.15	26.73	26.7	25.22	4.41	16.35	3.67
	Rib	88.3	4.7	0		0.03	0.17	0.74	0.88	5.92	2.28	16.99	3.70	26.35	26.3	28.91	4.59	21.06	4.07
	Femur	87.1	4.7	0		0.02	0.14	0.68	0.83	5.74	2.33	16.59	3.65	26.30	26.3	29.13	4.41	21.54	4.19
	I.C.	84.7	4.6	0		0.01	0.10	0.64	0.80	5.25	2.26	16.09	3.81	26.17	26.1	29.87	4.39	21.97	4.13
	P.S.	29.6	3.2	0		0		0.00	0.06	0.12	0.35	1.72	1.32	10.48	10.4	33.77	4.70	53.89	5.06
10	Humerus	222.3	6.5	0.02	0.13	1.49	1.19	11.49	3.23	24.61	4.33	25.76	4.46	18.82	18.8	11.72	3.22	6.10	2.39
	Ulna	205.5	6.3	0.01	0.09	1.03	1.00	9.59	2.84	22.71	4.32	25.78	4.25	20.47	20.4	13.29	3.31	7.12	2.58
	Femur	132.7	5.4	0		0.15	0.37	2.85	1.69	12.16	3.23	22.83	4.31	25.80	25.8	21.85	4.00	14.37	3.53
	Rib	57.3	4	0		0.00	0.03	0.07	0.27	1.42	1.18	7.67	2.65	20.60	20.6	33.59	4.75	36.64	4.88
	Vertebra	45	3.7	0		0.00	0.03	0.02	0.13	0.59	0.77	4.46	2.10	16.10	16.1	33.84	4.49	44.99	4.81
	PS	34	3.3	0		0		0.00	0.06	0.17	0.42	2.06	1.41	11.06	11.0	32.17	4.63	54.54	4.98
	IPR	29.9	3.2	0		0		0.00	0.03	0.10	0.30	1.46	1.20	9.04	9.04	30.57	4.63	58.84	4.83
11	Femur	180.7	11.2	5.36	2.19	38.21	4.79	35.13	4.58	15.22	3.50	5.03	2.12	1.05	1.05	N/A	N/A	N/A	N/A
	Ulna	155.2	10.3	2.63	1.61	29.58	4.49	37.58	4.97	20.34	4.06	8.05	2.71	1.81	1.81	N/A	N/A	N/A	N/A
	Humerus	140.8	9.7	1.61	1.27	24.18	4.18	37.65	4.71	23.60	4.26	10.43	2.98	2.52	2.52	N/A	N/A	N/A	N/A
	Rib	94.4	7.9	0.19	0.42	8.24	2.71	29.23	4.61	33.01	4.59	22.49	4.29	6.84	6.84	N/A	N/A	N/A	N/A
	P.S.	66.9	6.7	0.03	0.16	2.54	1.59	17.39	3.48	33.67	4.63	33.36	4.64	13.02	13.0	N/A	N/A	N/A	N/A
	G.S.N.	58.7	6.3	0.01	0.11	1.42	1.20	13.65	3.46	32.27	4.63	36.72	4.78	15.92	15.9	N/A	N/A	N/A	N/A
12	Femur	164.3	6.4	0.01	0.11	1.20	1.10	10.72	3.19	23.97	4.40	26.80	4.39	20.51	20.5	13.20	3.48	3.59	1.84
	Humerus	131.1	5.9	0.00	0.04	0.47	0.71	6.12	2.35	18.97	3.89	26.49	4.47	24.74	24.7	17.86	3.72	5.36	2.29
	Rib	54.3	4.2	0		0.00	0.05	0.24	0.51	2.94	1.71	12.83	3.46	27.61	27.6	39.34	5.03	17.04	3.72
	Rib	45	3.9	0		0.00	0.04	0.09	0.29	1.64	1.25	9.10	2.94	25.35	25.3	43.06	4.78	20.75	4.08
	Vertebra	32.6	3.5	0		0	0	0.01	0.10	0.45	0.67	4.75	2.23	19.54	19.5	47.32	5.05	27.93	4.51
17	Ulna	405.5	10.9	4.18	2.00	35.27	4.59	35.45	4.66	16.45	3.71	5.91	2.35	2.00	2.00	0.63	0.78	0.11	0.33
	Humerus	229.7	7.5	0.10	0.31	5.23	2.28	22.28	4.25	29.44	4.58	22.02	4.33	12.94	12.9	6.52	2.35	1.49	1.23
	Rib	219.4	7.3	0.07	0.26	4.47	2.12	20.61	4.00	29.39	4.48	22.87	4.07	13.75	13.7	7.09	2.64	1.75	1.34
	Femur	201.4	7.1	0.04	0.19	3.28	1.72	18.16	3.98	28.67	4.46	24.07	4.40	15.20	15.2	8.48	2.75	2.09	1.41
	IPR	182.2	6.8	0.01	0.11	2.30	1.44	15.03	3.68	27.22	4.39	25.47	4.31	17.33	17.3	10.07	3.03	2.57	1.66
	Vertebra	41.1	4	0		0.00	0.03	0.10	0.32	1.79	1.34	9.56	2.92	25.70	25.7	42.57	4.78	20.27	3.83

## Sheet: Table S4
Table S4 Sample information, Δ14C values, and the estimated decay constant (Z) (Data from Ubelaker et al. 2022). Samples that had Δ14C values too high to produce a decay constant were highlighted red. *Sample had a measured Δ14C that was lower than any atmospheric level that existed during this individuals life. This is an impossibility and is assumed to be an error associated with sampling proce…
Sex	Individual	Death year	Age at Death	Skeletal Element	Δ14C (‰)	Z (%)
F	1	2013	50	Parietal	108.3	6.98
F	1	2013	50	Occipital	22.15
F	1	2013	50	Femur	302.18	13.32
F	1	2013	50	Vertebra	64.62	4.72
F	2	2014	51	Parietal	85.9	6.1
F	2	2014	51	Occipital	75.95	5.59
F	2	2014	51	Femur	81.99	5.91
F	2	2014	51	Vertebra	41.68	3.15
M	3	2013	50	Parietal	110.23	7.06
M	3	2013	50	Occipital	66.48	4.85
M	3	2013	50	Femur	202.01	10.18
M	3	2013	50	Vertebra	58.01	4.23
M	4	2014	51	Parietal	174.2	9.34
M	4	2014	51	Occipital	226.19	10.94
M	4	2014	51	Femur	292.97	13.03
M	4	2014	51	Vertebra	87.39	6.17
M	5	2014	51	Parietal	172.45	9.29
M	5	2014	51	Occipital	127.22	7.77
M	5	2014	51	Femur	237.54	11.29
M	5	2014	51	Vertebra	47.4	3.63
F	6	2014	51	Parietal	162.71	8.98
F	6	2014	51	Occipital	163.44	9
F	6	2014	51	Femur	272.85	12.38
F	6	2014	51	Vertebra	59.2	4.58
M	7	2016	53	Parietal	195	10.03
M	7	2016	53	Occipital	208.31	10.43
M	7	2016	53	Femur	142.91	8.4
M	7	2016	53	Vertebra	174.2	9.4
M	8	2016	53	Parietal	192.62	9.72
M	8	2016	53	Occipital	152.62	8.72
M	8	2016	53	Femur	203.58	10.29
M	8	2016	53	Vertebra	61.71	5.11
F	9	2016	53	Parietal	77.29	5.91
F	9	2016	53	Occipital	50.27	4.39
F	9	2016	53	Femur	99.64	6.87
F	9	2016	53	Vertebra	42.85	3.83
M	10	2016	53	Parietal	116.19	7.49
M	10	2016	53	Occipital	144.9	8.47
M	10	2016	53	Femur	255.85	11.87
M	10	2016	53	Vertebra	42.85	3.83
F	11	2010	47	Parietal	233.08	11.08
F	11	2010	47	Occipital	272.22	12.32
F	11	2010	47	Femur	225.27	10.83
F	11	2010	47	Vertebra	90.78	5.79
F	12	2006	43	Parietal	254.29	11.36
F	12	2006	43	Occipital	211.77	10.26
F	12	2006	43	Femur	211.77	10.26
F	12	2006	43	Vertebra	100.95	5.64
M	13	2017	54	Parietal	129.75	8.01
M	13	2017	54	Occipital	98.96	6.91
M	13	2017	54	Femur	99.78	6.91
M	13	2017	54	Vertebra	58.41	5.07
M	14	2017	54	Parietal	92.14	6.64
M	14	2017	54	Occipital	112.72	7.42
M	14	2017	54	Femur	172.31	9.36
M	14	2017	54	Vertebra	52.1	4.7
M	15	2017	54	Parietal	118.28	7.62
M	15	2017	54	Occipital	144.9	8.5
M	15	2017	54	Femur	229.71	11.09
M	15	2017	54	Vertebra	63.16	5.33
M	16	2017	54	Parietal	125.26	7.89
M	16	2017	54	Occipital	143.48	8.46
M	16	2017	54	Femur	175.37	9.45
M	16	2017	54	Vertebra	40.9	3.93
M	17	2016	53	Parietal	126.1	7.84
M	17	2016	53	Occipital	253.66	11.81
M	17	2016	53	Femur	162.42	8.81
M	17	2016	53	Vertebra	59.86	5

## Sheet: Table S5
Table S5. Sample information, Δ14C values, and the estimated decay constant (Z) (data from Johnstone-Belford et al. 2022). *Individuals that were too old to produce a single reasonable decay constant do not have a decay constant indiciated. Those that were older than 18 before the major spike in atmospheric levels around 1960, were excluded from this analysis due to the possibility of pre-spike 1…
Sex	Individual	Death year	Age	Skeletal Element	Bone Type	Δ14C (‰)	Z (%)
M	1	2016	65	Femur	Cortical	238.9	7.9
M	1	2016	65	Femur	Trabecular	165.7	6.7
M	1	2016	65	Rib	Cortical	93.5	5
M	1	2016	65	Rib	Trabecular	73.9	4.5
M	2	2016	77	Femur	Cortical	131.6	*
M	2	2016	77	Femur	Trabecular	173.5	*
M	2	2016	77	Rib	Cortical	171.8	*
M	2	2016	77	Rib	Trabecular	168.2	*
M	3	2016	64	Femur	Cortical	348	10.2
M	3	2016	64	Femur	Trabecular	212.4	7.6
M	3	2016	64	Rib	Cortical	66.3	4.3
M	3	2016	64	Rib	Trabecular
M	4	2016	78	Femur	Cortical	157.9	*
M	4	2016	78	Femur	Trabecular	204.6	*
M	4	2016	78	Rib	Cortical	535.2	*
M	4	2016	78	Rib	Trabecular	47.8	*
M	5	2016	59	Femur	Cortical	240.5	9.3
M	5	2016	59	Femur	Trabecular	229.8	9.1
M	5	2016	59	Rib	Cortical	80.8	5.3
M	5	2016	59	Rib	Trabecular	74.8	5.1
M	6	2016	77	Femur	Cortical	99.6	*
M	6	2016	77	Femur	Trabecular	52	*
M	6	2016	77	Rib	Cortical		*
M	6	2016	77	Rib	Trabecular		*
F	7	2017	70	Femur	Cortical	45	3.2
F	7	2017	70	Femur	Trabecular	113	5.2
F	7	2017	70	Rib	Cortical	148.4	5.9
F	7	2017	70	Rib	Trabecular	60.7	3.9
M	8	2017	75	Femur	Cortical	189.7	5.9
M	8	2017	75	Femur	Trabecular	142.3	5.2
M	8	2017	75	Rib	Cortical	190.2	5.9
M	8	2017	75	Rib	Trabecular	61.5	3.6
M	9	2017	91	Femur	Cortical	127.5	*
M	9	2017	91	Femur	Trabecular	140.1	*
M	9	2017	91	Rib	Cortical	92.4	*
M	9	2017	91	Rib	Trabecular	88.1	*
F	10	2017	67	Femur	Cortical	203.9	7.2
F	10	2017	67	Femur	Trabecular	113.8	5.5
F	10	2017	67	Rib	Cortical	200.6	7.1
F	10	2017	67	Rib	Trabecular	65	4.2
M	11	2017	75	Femur	Cortical	102.5	4.6
M	11	2017	75	Femur	Trabecular	111.2	4.7
M	11	2017	75	Rib	Cortical
M	11	2017	75	Rib	Trabecular
M	12	2017	89	Femur	Cortical	200.6	*
M	12	2017	89	Femur	Trabecular	200.6	*
M	12	2017	89	Rib	Cortical	125.9	*
M	12	2017	89	Rib	Trabecular	115.6	*
M	13	2017	74	Femur	Cortical	167.9	5.7
M	13	2017	74	Femur	Trabecular	82.6	4.2
M	13	2017	74	Rib	Cortical	117.2	4.9
M	13	2017	74	Rib	Trabecular	43.3	2.9
M	14	2017	80	Femur	Cortical	94.5	*
M	14	2017	80	Femur	Trabecular	126	*
M	14	2017	80	Rib	Cortical	142.7	*
M	14	2017	80	Rib	Trabecular	99.8	*
M	15	2018	88	Femur	Cortical	200.3	*
M	15	2018	88	Femur	Trabecular	154.4	*
M	15	2018	88	Rib	Cortical	133.3	*
M	15	2018	88	Rib	Trabecular	200.3	*
M	16	2018	75	Femur	Cortical	137	5.8
M	16	2018	75	Femur	Trabecular	87.9	4.4
M	16	2018	75	Rib	Cortical	55	3.5
M	16	2018	75	Rib	Trabecular	48.4	3.3
F	17	2018	94	Femur	Cortical	158.3	*
F	17	2018	94	Femur	Trabecular	113.2	*
F	17	2018	94	Rib	Cortical	64.8	*
F	17	2018	94	Rib	Trabecular	29.7	*
M	18	2018	74	Femur	Cortical	208.9	6.4
M	18	2018	74	Femur	Trabecular	188.5	6.1
M	18	2018	74	Rib	Cortical	86.9	4.5
M	18	2018	74	Rib	Trabecular	81.8	4.3

## Sheet: Table S6
Table S6. The average percent of collagen that was produced in each decade of life at death, across the elements analyzed from the southern hemisphere (studies (Ubelaker et al. 2022 denoted with a 'U"; Johnstone-Belford et al. 2022 denoted with a 'J')
		0-10	0-10	10-20	10-20	20-30	20-30	30-40	30-40	40-50	40-50	50-60	50-60	60-70	60-70	70-80	70-80
Individual	Bone	Mean	± 1 StDev	Mean	± 1 StDev	Mean	± 1 StDev	Mean	± 1 StDev	Mean	± 1 StDev	Mean	± 1 StDev	Mean	± 1 StDev	Mean	± 1 StDev
U1	Parietal	0.04	0.20	3.80	1.90	22.56	4.21	37.84	4.91	33.11	4.78	2.65	1.60
U1	Femur	14.80	3.55	50.06	5.14	25.78	4.30	7.43	2.62	1.86	1.33	0.07	0.27
U1	Vertebra	0.00	0.00	0.07	0.25	3.08	1.68	23.06	4.16	64.83	4.65	8.96	2.90
U2	Parietal	0.01	0.10	1.19	1.07	12.82	3.37	34.48	4.90	43.45	4.93	8.05	2.72
U2	Occipital	0.00	0.03	0.53	0.70	8.28	2.68	30.71	4.60	49.84	5.08	10.64	3.06
U2	Femur	0.00	0.05	0.91	0.99	10.95	3.06	33.18	4.67	46.01	4.93	8.94	2.75
U2	Vertebra	0.00	0.00	0.00	0.00	0.06	0.23	4.15	1.99	59.93	4.78	35.86	4.84
U3	Parietal	0.06	0.25	4.27	2.00	23.24	4.20	37.25	4.94	32.61	4.59	2.58	1.58
U3	Occipital	0.00	0.00	0.11	0.35	3.63	1.85	24.89	4.28	63.12	4.85	8.24	2.76
U3	Femur	2.48	1.54	29.57	4.84	38.21	4.82	20.89	3.94	8.40	2.76	0.45	0.67
U3	Vertebra	0.00	0.00	0.02	0.16	1.33	1.16	16.76	3.71	70.47	4.60	11.42	3.25
U4	Parietal	1.27	1.15	21.41	4.28	38.38	4.81	26.14	4.52	12.10	3.15	0.70	0.84
U4	Occipital	4.34	2.00	35.82	4.71	36.55	4.73	16.74	3.70	5.94	2.29	0.62	0.80
U4	Femur	13.21	3.45	49.11	4.99	27.01	4.52	8.27	2.76	2.22	1.43	0.18	0.44
U4	Vertebra	0.01	0.09	1.38	1.19	13.62	3.38	34.57	4.76	42.56	4.88	7.86	2.68
U5	Parietal	1.07	1.01	20.33	4.10	38.09	4.81	26.39	4.44	12.63	3.37	1.50	1.24
U5	Occipital	0.17	0.42	8.03	2.72	29.98	4.68	34.51	4.90	23.89	4.45	3.42	1.82
U5	Femur	5.54	2.26	38.96	4.88	35.34	4.80	14.77	3.52	4.90	2.11	0.49	0.66
U5	Vertebra	0.00	0.00	0.00	0.00	0.31	0.56	7.97	2.74	62.96	4.85	28.76	4.49
U6	Parietal	0.79	0.90	17.73	3.81	36.84	4.71	28.49	4.47	14.46	3.48	1.69	1.30
U6	Occipital	0.84	0.93	17.86	3.75	37.00	4.80	28.14	4.53	14.41	3.48	1.74	1.32
U6	Femur	9.74	2.97	46.01	5.09	30.57	4.50	10.45	3.02	2.95	1.69	0.29	0.53
U6	Vertebra	0.00	0.00	0.06	0.24	2.29	1.48	19.03	3.98	60.74	4.93	17.89	3.75
U7	Parietal	2.22	1.47	27.41	4.61	37.75	4.86	21.74	4.09	9.11	2.80	1.77	1.30
U7	Occipital	2.95	1.64	31.60	4.50	37.05	4.71	19.48	4.11	7.51	2.54	1.40	1.19
U7	Femur	0.38	0.61	12.32	3.22	33.52	4.63	31.17	4.72	18.22	3.87	4.39	2.01
U7	Vertebra	1.23	1.08	21.38	4.13	37.77	4.79	25.47	4.31	11.73	3.19	2.42	1.58
U8	Parietal	1.67	1.22	24.70	4.43	38.17	4.80	23.20	4.21	10.16	3.16	2.11	1.44
U8	Occipital	0.59	0.75	15.05	3.69	35.19	4.98	29.55	4.71	16.04	3.68	3.58	1.80
U8	Femur	2.67	1.60	30.11	4.41	37.74	4.71	20.03	3.93	7.98	2.59	1.48	1.18
U8	Vertebra	0.00	0.00	0.17	0.41	4.08	1.99	22.56	4.23	48.73	5.10	24.46	4.32
U9	Parietal	0.01	0.07	0.84	0.87	10.08	3.09	30.93	4.61	41.85	5.06	16.29	3.72
U9	Occipital	0.00	0.00	0.02	0.15	1.33	1.15	13.74	3.42	50.63	4.93	34.27	4.64
U9	Femur	0.03	0.17	3.25	1.79	20.03	3.91	34.76	4.48	32.10	4.50	9.83	2.83
U9	Vertebra	0.00	0.00	0.00	0.05	0.38	0.62	7.57	2.64	48.31	4.97	43.73	5.00
U10	Parietal	0.10	0.32	6.04	2.38	26.13	4.35	34.63	4.59	25.91	4.28	7.18	2.60
U10	Occipital	0.44	0.65	12.82	3.36	34.18	4.70	30.86	4.77	17.61	3.82	4.08	2.01
U10	Femur	7.57	2.69	43.21	5.02	32.60	4.60	12.23	3.30	3.80	1.87	0.59	0.77
U10	Vertebra	0.00	0.00	0.00	0.05	0.39	0.61	7.62	2.69	48.02	4.90	43.96	5.06
U11	Parietal	4.71	2.12	37.89	4.78	36.16	4.67	16.27	3.59	4.96	2.19	0.00	0.00
U11	Occipital	9.49	3.04	46.24	4.95	30.80	4.66	10.71	3.14	2.77	1.66	0.00	0.00
U11	Femur	4.27	2.02	35.48	4.56	37.07	4.91	17.68	3.82	5.51	2.25	0.00	0.00
U11	Vertebra	0.01	0.07	0.93	0.96	12.62	3.49	39.57	5.02	46.88	5.10	0.00	0.00
U12	Parietal	5.91	2.39	40.82	5.03	35.60	4.81	14.99	3.61	2.68	1.61	0.00	0.00
U12	Occipital	2.83	1.55	31.43	4.77	39.84	5.04	21.39	3.98	4.51	2.04	0.00	0.00
U12	Femur	2.81	1.67	31.37	4.66	39.83	4.87	21.53	4.03	4.46	2.07	0.00	0.00
U12	Vertebra	0.01	0.08	0.94	0.99	15.02	3.48	53.02	5.00	31.00	4.54	0.00	0.00
U13	Parietal	0.27	0.53	9.36	2.88	30.41	4.78	32.59	4.65	20.99	4.23	6.37	2.46
U13	Occipital	0.04	0.19	3.29	1.76	19.85	4.04	34.19	4.80	30.92	4.65	11.71	3.17
U13	Femur	0.03	0.17	3.29	1.73	19.94	3.95	34.18	4.81	31.05	4.68	11.50	3.21
U13	Vertebra	0.00	0.00	0.16	0.39	3.73	1.90	20.53	3.95	46.26	4.90	29.32	4.57
U14	Parietal	0.02	0.13	2.36	1.54	17.13	3.71	33.72	4.67	33.46	4.63	13.30	3.31
U14	Occipital	0.08	0.28	5.67	2.40	25.49	4.27	34.26	4.94	25.71	4.54	8.79	2.88
U14	Femur	1.19	1.12	20.75	3.97	37.41	4.82	25.48	4.54	12.09	3.25	3.08	1.77
U14	Vertebra	0.00	0.00	0.04	0.19	2.12	1.46	16.22	3.60	47.12	4.89	34.50	4.79
U15	Parietal	0.12	0.34	6.77	2.49	27.22	4.43	33.73	4.68	24.31	4.38	7.86	2.69
U15	Occipital	0.41	0.62	13.12	3.44	33.76	4.77	30.43	4.49	17.37	3.79	4.92	2.07
U15	Femur	4.79	2.09	37.53	4.75	35.56	4.82	15.61	3.47	5.41	2.22	1.10	1.05
U15	Vertebra	0.00	0.03	0.24	0.51	5.24	2.19	23.62	4.21	44.81	4.88	26.08	4.41
U16	Parietal	0.20	0.46	8.41	2.83	29.53	4.43	33.17	4.69	21.86	4.07	6.83	2.57
U16	Occipital	0.46	0.67	12.67	3.31	33.75	4.65	30.48	4.58	17.68	3.82	4.96	2.30
U16	Femur	1.34	1.09	21.70	4.19	37.72	4.96	24.92	4.30	11.46	3.14	2.86	1.68
U16	Vertebra	0.00	0.00	0.00	0.06	0.45	0.67	8.59	2.73	49.06	5.08	41.90	4.91
U17	Parietal	0.18	0.43	8.24	2.72	29.43	4.61	33.77	4.51	22.62	4.12	5.76	2.38
U17	Occipital	0.00	0.00	0.00	0.00	0.00	0.00	0.00	0.00	0.00	0.00	1.82	1.34
U17	Femur	0.63	0.80	16.06	3.69	35.79	4.80	28.90	4.66	15.21	3.45	3.41	1.80
U17	Vertebra	0.00	0.00	0.11	0.34	3.67	1.83	21.19	4.18	49.46	4.95	25.56	4.37
J1	C Femur	0.19	0.45	7.95	2.69	27.24	4.55	30.46	4.58	20.05	3.95	10.61	3.07	3.51	1.80
J1	T Femur	0.03	0.16	1.96	1.36	14.36	3.49	28.07	4.53	27.98	4.51	19.77	3.98	7.84	2.72
J1	C Rib	0.00	0.00	0.10	0.31	2.23	1.49	12.66	3.25	28.11	4.53	35.66	4.92	21.25	4.15
J1	T Rib	0.00	0.00	0.02	0.13	0.69	0.83	6.59	2.54	22.50	4.14	40.69	4.98	29.50	4.58
J3	C Femur	2.54	1.61	28.40	4.40	36.99	4.70	20.37	4.07	8.13	2.72	2.89	1.64	0.67	0.80
J3	T Femur	0.11	0.33	6.21	2.40	25.00	4.30	30.91	4.61	21.89	4.29	12.31	3.40	3.58	1.82
J3	C Rib	0.00	0.00	0.00	0.05	0.45	0.66	5.25	2.18	21.22	3.95	43.91	4.81	29.16	4.61
J5	C Femur	1.15	1.07	20.11	4.00	36.46	4.67	25.22	4.29	12.03	3.23	5.03	2.20
J5	T Femur	0.83	0.94	17.81	3.76	35.71	4.82	26.75	4.38	13.35	3.53	5.55	2.35
J5	C Rib	0.00	0.00	0.18	0.41	4.09	1.93	18.75	3.95	35.79	4.84	41.19	4.93
J5	T Rib	0.00	0.00	0.09	0.31	2.81	1.61	16.44	3.67	35.41	4.91	45.24	4.98
J7	C Femur	0.00	0.00	0.00	0.00	0.00	0.04	0.24	0.48	3.36	1.87	19.82	3.87	66.04	4.72	10.54	3.06
J7	T Femur	0.00	0.00	0.11	0.34	2.49	1.50	12.90	3.26	25.65	4.21	30.91	4.57	27.93	4.32	0.00	0.00
J7	C Rib	0.00	0.04	0.49	0.72	6.36	2.36	19.63	4.06	27.95	4.50	25.69	4.25	18.45	3.91	1.44	1.15
J7	T Rib	0.00	0.00	0.00	0.00	0.08	0.28	1.56	1.21	9.94	3.03	29.07	4.62	53.07	4.81	6.28	2.42
J8	C Femur	0.00	0.00	0.49	0.71	6.52	2.50	19.17	4.03	26.54	4.45	23.53	4.12	16.82	3.75	6.94	2.57
J8	T Femur	0.00	0.00	0.11	0.34	2.40	1.54	11.25	3.17	22.86	4.23	27.27	4.43	24.33	4.26	11.78	3.23
J8	C Rib	0.00	0.00	0.53	0.71	6.36	2.43	19.17	3.93	26.43	4.56	23.77	4.35	16.71	3.67	7.04	2.56
J8	T Rib	0.00	0.00	0.00	0.00	0.02	0.13	0.60	0.73	4.75	2.10	18.11	3.95	40.79	4.80	35.73	4.77
J10	C Femur	0.05	0.22	3.76	1.94	19.80	3.78	29.58	4.47	24.58	4.24	15.28	3.55	6.96	2.67
J10	T Femur	0.00	0.04	0.24	0.49	4.43	2.01	17.07	3.68	28.55	4.54	29.97	4.41	19.73	3.94
J10	C Rib	0.04	0.22	3.48	1.84	19.11	3.96	29.58	4.60	24.90	4.35	15.62	3.70	7.26	2.64
J10	T Rib	0.00	0.00	0.01	0.09	0.34	0.57	3.80	1.91	16.54	3.92	37.26	4.71	42.06	4.89
J11	C Femur	0.00	0.00	0.01	0.12	0.59	0.77	5.00	2.17	15.95	3.75	27.42	4.40	32.31	4.67	18.71	3.94
J11	T Femur	0.00	0.00	0.03	0.17	0.81	0.89	6.41	2.55	17.81	3.93	28.11	4.59	30.20	4.72	16.64	3.71
J13	C Femur	0.00	0.00	0.34	0.59	5.06	2.19	17.17	3.79	25.95	4.43	25.23	4.35	19.22	3.87	7.02	2.53
J13	T Femur	0.00	0.00	0.00	0.05	0.26	0.50	2.92	1.68	11.77	3.10	26.38	4.58	37.98	4.78	20.69	3.91
J13	C Rib	0.00	0.00	0.04	0.19	1.32	1.12	8.32	2.76	20.24	4.00	28.54	4.46	28.92	4.49	12.62	3.33
J13	T Rib	0.00	0.00	0.00	0.00	0.00	0.00	0.04	0.20	1.13	1.05	9.40	2.81	42.52	4.85	46.91	4.85
J16	C Femur	0.00	0.00	0.44	0.66	5.67	2.29	18.31	3.83	25.99	4.32	24.13	4.07	17.89	3.85	7.57	2.62
J16	T Femur	0.00	0.00	0.01	0.09	0.35	0.59	3.81	1.85	13.73	3.52	26.78	4.48	34.28	4.83	21.02	4.07
J16	C Rib	0.00	0.00	0.00	0.00	0.01	0.11	0.48	0.68	4.24	1.99	17.35	3.77	40.81	5.07	37.11	4.88
J16	T Rib	0.00	0.00	0.00	0.03	0.00	0.05	0.22	0.46	2.54	1.58	13.84	3.60	40.64	4.91	42.76	4.84
J18	C Femur	0.01	0.10	1.31	1.17	10.95	3.07	24.30	4.21	26.47	4.34	20.18	3.95	12.74	3.28	4.03	1.99
J18	T Femur	0.00	0.05	0.74	0.86	8.22	2.64	21.67	4.08	26.76	4.30	22.43	4.27	15.07	3.55	5.10	2.20
J18	C Rib	0.00	0.00	0.01	0.08	0.45	0.68	4.21	1.91	14.74	3.77	28.22	4.54	35.02	4.81	17.36	3.81
J18	T Rib	0.00	0.00	0.01	0.07	0.31	0.55	3.50	1.82	13.63	3.25	27.55	4.55	36.05	4.75	18.96	3.90

## Sheet: Table S7
Table S7. Upper and lower range annual turnover rates for males and females calculated from the suggested values from Hedges et al. (2008). Inflection points are highlighted in yellow
	Annual Turnover rate
Age	Male		Female
	Lower / Upper		Lower / Upper
0	0.3	0.7	0.3	0.7
1	0.289647	0.667647	0.281333	0.66
2	0.279294	0.635294	0.262667	0.62
3	0.268941	0.602941	0.244	0.58
4	0.258588	0.570588	0.225333	0.54
5	0.248235	0.538235	0.206667	0.5
6	0.237882	0.505882	0.188	0.46
7	0.227529	0.473529	0.169333	0.42
8	0.217176	0.441176	0.150667	0.38
9	0.206824	0.408824	0.132	0.34
10	0.196471	0.376471	0.113333	0.3
11	0.186118	0.344118	0.094667	0.26
12	0.175765	0.311765	0.076	0.22
13	0.165412	0.279412	0.057333	0.18
14	0.155059	0.247059	0.038667	0.14
15	0.144706	0.214706	0.02	0.1
16	0.134353	0.182353	0.0225	0.08775
17	0.124	0.15	0.025	0.0755
18	0.110375	0.136875	0.0275	0.06325
19	0.09675	0.12375	0.03	0.051
20	0.083125	0.110625	0.029877	0.050864
21	0.0695	0.0975	0.029753	0.050728
22	0.055875	0.084375	0.02963	0.050593
23	0.04225	0.07125	0.029506	0.050457
24	0.028625	0.058125	0.029383	0.050321
25	0.015	0.045	0.029259	0.050185
26	0.014907	0.044693	0.029136	0.050049
27	0.014813	0.044387	0.029012	0.049914
28	0.01472	0.04408	0.028889	0.049778
29	0.014627	0.043773	0.028765	0.049642
30	0.014533	0.043467	0.028642	0.049506
31	0.01444	0.04316	0.028519	0.04937
32	0.014347	0.042853	0.028395	0.049235
33	0.014253	0.042547	0.028272	0.049099
34	0.01416	0.04224	0.028148	0.048963
35	0.014067	0.041933	0.028025	0.048827
36	0.013973	0.041627	0.027901	0.048691
37	0.01388	0.04132	0.027778	0.048556
38	0.013787	0.041013	0.027654	0.04842
39	0.013693	0.040707	0.027531	0.048284
40	0.0136	0.0404	0.027407	0.048148
41	0.013507	0.040093	0.027284	0.048012
42	0.013413	0.039787	0.02716	0.047877
43	0.01332	0.03948	0.027037	0.047741
44	0.013227	0.039173	0.026914	0.047605
45	0.013133	0.038867	0.02679	0.047469
46	0.01304	0.03856	0.026667	0.047333
47	0.012947	0.038253	0.026543	0.047198
48	0.012853	0.037947	0.02642	0.047062
49	0.01276	0.03764	0.026296	0.046926
50	0.012667	0.037333	0.026173	0.04679
51	0.012573	0.037027	0.026049	0.046654
52	0.01248	0.03672	0.025926	0.046519
53	0.012387	0.036413	0.025802	0.046383
54	0.012293	0.036107	0.025679	0.046247
55	0.0122	0.0358	0.025556	0.046111
56	0.012107	0.035493	0.025432	0.045975
57	0.012013	0.035187	0.025309	0.04584
58	0.01192	0.03488	0.025185	0.045704
59	0.011827	0.034573	0.025062	0.045568
60	0.011733	0.034267	0.024938	0.045432
61	0.01164	0.03396	0.024815	0.045296
62	0.011547	0.033653	0.024691	0.04516
63	0.011453	0.033347	0.024568	0.045025
64	0.01136	0.03304	0.024444	0.044889
65	0.011267	0.032733	0.024321	0.044753
66	0.011173	0.032427	0.024198	0.044617
67	0.01108	0.03212	0.024074	0.044481
68	0.010987	0.031813	0.023951	0.044346
69	0.010893	0.031507	0.023827	0.04421
70	0.0108	0.0312	0.023704	0.044074
71	0.010707	0.030893	0.02358	0.043938
72	0.010613	0.030587	0.023457	0.043802
73	0.01052	0.03028	0.023333	0.043667
74	0.010427	0.029973	0.02321	0.043531
75	0.010333	0.029667	0.023086	0.043395
76	0.01024	0.02936	0.022963	0.043259
77	0.010147	0.029053	0.02284	0.043123
78	0.010053	0.028747	0.022716	0.042988
79	0.00996	0.02844	0.022593	0.042852
80	0.009867	0.028133	0.022469	0.042716
81	0.009773	0.027827	0.022346	0.04258
82	0.00968	0.02752	0.022222	0.042444
83	0.009587	0.027213	0.022099	0.042309
84	0.009493	0.026907	0.021975	0.042173
85	0.0094	0.0266	0.021852	0.042037
86	0.009307	0.026293	0.021728	0.041901
87	0.009213	0.025987	0.021605	0.041765
88	0.00912	0.02568	0.021481	0.04163
89	0.009027	0.025373	0.021358	0.041494
90	0.008933	0.025067	0.021235	0.041358
91	0.00884	0.02476	0.021111	0.041222
92	0.008747	0.024453	0.020988	0.041086
93	0.008653	0.024147	0.020864	0.040951
94	0.00856	0.02384	0.020741	0.040815
95	0.008467	0.023533	0.020617	0.040679
96	0.008373	0.023227	0.020494	0.040543
97	0.00828	0.02292	0.02037	0.040407
98	0.008187	0.022613	0.020247	0.040272
99	0.008093	0.022307	0.020123	0.040136
100	0.008	0.022	0.02	0.04
