# Supplementary material for: Variation in Human Bone Collagen Turnover Among Skeletal Elements
Source: Am J Biol Anthropol. 2026 Jan 21;189(1):e70199. doi: 10.1002/ajpa.70199 (PMC12820750; doi:10.1002/ajpa.70199)
Supplement: Supplementary file 2 — Data S1: ajpa70199‐sup‐0002‐Supinfo1.txt. [file AJPA-189-e70199-s001.txt]

import random
import numpy as np

"def regenerate_blocks(blocks, round_num, replacement_rate):"
    for i in range(len(blocks)):
        if random.random() < replacement_rate / 100:
"            blocks[i] = max(round_num, blocks[i])"
    return blocks

total_blocks = 100
initial_blocks = [0] * total_blocks

# Specify different replacement rates for each round
"replacement_rates = [# Imput each turnover rate from year 1 to the year where the bone will be analyzed (i.e. 90, 81, 73, etc)#]"

percentage_ranges = {}
std_devs = {}
"for i in range(0, #upper age assessed (likely age at death)#, #years in each grouping (period of 5 or 10 years analyzed)#):"
    lower_bound = i
    upper_bound = i + #years in each grouping#
"    key = f""{lower_bound}-{upper_bound}"""
    percentage_ranges[key] = []
    std_devs[key] = []

# Run 1000 simulations to get average from all simulation
for _ in range(1000):
    current_blocks = initial_blocks.copy()

"    for round_num, rate in enumerate(replacement_rates, start=1):"
"        current_blocks = regenerate_blocks(current_blocks, round_num, rate)"

# Calculate percentages for each range
    for key in percentage_ranges.keys():
"        lower_bound, upper_bound = map(int, key.split('-'))"
        count_within_range = sum(1 for block in current_blocks if lower_bound <= block < upper_bound)
        percentage_within_range = (count_within_range / total_blocks) * 100
        percentage_ranges[key].append(percentage_within_range)

# Calculate average percentage and standard deviation for each range
for key in percentage_ranges.keys():
    average_percentage = np.mean(percentage_ranges[key])
    std_dev = np.std(percentage_ranges[key])
    std_devs[key] = std_dev
"    print(f""Range {key}: Average percentage: {average_percentage:.2f}%, Standard deviation: {std_dev:.2f}%"")"
